# Supplementary material for: Application of Machine Learning Classifier to Candida auris Drug Resistance Analysis
Source: Front Cell Infect Microbiol. 2021 Oct 15;11:742062. doi: 10.3389/fcimb.2021.742062 (PMC8554202; doi:10.3389/fcimb.2021.742062)
Supplement: Supplementary file 2 [file Table_1.xls]

## Sheet: All
sample_title	run_accession	FCZ	AmB	MCF	VCZ	ICZ	PZ	AND	CSF	5FC	study_accession	Country
C1921	C1921	1	NA	NA	NA	0	NA	NA	NA	NA	this study	China
C1922	C1922	1	NA	NA	NA	0	NA	NA	NA	NA	this study	China
JCM_15448	DRR129819	0	NA	0	0	0	NA	NA	NA	0	PRJDB6988	Japan
TWCC_13846	DRR129820	0	0	0	0	0	NA	NA	0	0	PRJDB6988	Japan
TWCC_13847	DRR129821	0	0	0	0	0	NA	NA	0	0	PRJDB6988	Japan
TWCC_13878	DRR129822	0	0	0	0	0	NA	NA	0	0	PRJDB6988	Japan
TWCC_50952	DRR129823	0	0	0	0	0	NA	NA	0	0	PRJDB6988	Japan
TWCC_58191	DRR129824	0	0	0	0	0	NA	NA	0	0	PRJDB6988	Japan
TWCC_58362	DRR129825	1	0	0	1	0	NA	NA	0	0	PRJDB6988	Japan
VPCI_550_P_14	ERR1519357	1	0	1	1	0	0	1	1	NA	PRJEB14717	India
VPCI_692_P_12	ERR1519358	1	0	0	0	0	1	0	0	NA	PRJEB14717	India
VPCI_510_P_14	ERR1519359	1	1	0	1	0	1	0	0	NA	PRJEB14717	India
15B5	ERR2299868	1	1	0	1	1	1	0	0	0	PRJEB20230	UK
15B6	ERR2299869	1	0	0	0	0	0	0	0	0	PRJEB20230	UK
15B10	ERR2299870	1	1	0	1	1	1	0	0	0	PRJEB20230	UK
16B12	ERR2299871	1	1	0	1	1	1	0	0	0	PRJEB20230	UK
16B13	ERR2299872	1	0	0	0	0	0	0	0	0	PRJEB20230	UK
16B18	ERR2299875	1	0	0	1	0	1	0	0	0	PRJEB20230	UK
16B15a	ERR2299876	0	0	0	0	0	0	0	0	0	PRJEB20230	UK
16B20	ERR2299878	1	0	0	1	1	1	0	0	0	PRJEB20230	UK
16B16	ERR2299879	1	0	0	0	0	0	0	0	0	PRJEB20230	UK
16B21	ERR2299880	0	0	0	0	0	1	0	0	0	PRJEB20230	UK
16B22a	ERR2299881	1	0	0	0	0	0	0	0	0	PRJEB20230	UK
16B24a	ERR2299882	1	0	0	1	1	1	0	0	0	PRJEB20230	UK
16B22b	ERR2299883	1	0	0	1	1	1	0	0	0	PRJEB20230	UK
16B24b	ERR2299884	1	0	0	1	1	1	0	0	0	PRJEB20230	UK
16B25	ERR2299885	1	0	0	0	0	0	0	0	0	PRJEB20230	UK
16B26	ERR2299887	1	0	0	1	1	1	0	0	0	PRJEB20230	UK
16B27b	ERR2299888	1	0	0	1	1	1	0	0	0	PRJEB20230	UK
16I30	ERR2299889	1	0	0	1	1	1	0	1	0	PRJEB20230	UK
16B15b	ERR2299890	0	0	1	0	0	0	1	1	1	PRJEB20230	UK
16I33	ERR2299891	1	0	0	0	0	0	0	0	0	PRJEB20230	UK
16I34	ERR2299892	1	0	0	0	0	0	0	0	0	PRJEB20230	UK
16B30	ERR2299893	1	1	0	0	0	1	0	0	0	PRJEB20230	UK
16B31	ERR2299894	1	0	0	0	0	0	0	0	0	PRJEB20230	UK
VPCI 479/P/13	ERR899743	1	0	NA	0	0	0	0	0	NA	PRJEB9463	India
NRZ-2017-394-1	SRR10277313	1	NA	NA	NA	NA	NA	NA	NA	NA	PRJNA485409	Germany
NRZ-2015-214	SRR10292114	1	0	NA	NA	NA	NA	NA	NA	NA	PRJNA485145	Germany
NRZ-2017-288	SRR10292311	1	NA	NA	NA	NA	NA	NA	NA	NA	PRJNA485239	Germany
B12169	SRR10461118	1	0	0	NA	NA	NA	NA	NA	NA	PRJNA595978	Venezuela
B12168	SRR10461119	1	0	0	NA	NA	NA	NA	NA	NA	PRJNA595978	Venezuela
B12167	SRR10461120	1	0	0	NA	NA	NA	NA	NA	NA	PRJNA595978	Venezuela
B12166	SRR10461121	1	0	0	NA	NA	NA	NA	NA	NA	PRJNA595978	Venezuela
B12165	SRR10461122	1	0	0	NA	NA	NA	NA	NA	NA	PRJNA595978	Venezuela
B12162	SRR10461123	1	0	0	NA	NA	NA	NA	NA	NA	PRJNA595978	Venezuela
B12161	SRR10461124	0	0	0	NA	NA	NA	NA	NA	NA	PRJNA595978	Venezuela
B12160	SRR10461125	1	0	0	NA	NA	NA	NA	NA	NA	PRJNA595978	Venezuela
B12157	SRR10461126	1	0	1	NA	NA	NA	NA	NA	NA	PRJNA595978	Venezuela
B12155	SRR10461127	1	0	0	NA	NA	NA	NA	NA	NA	PRJNA595978	Venezuela
B12154	SRR10461128	1	0	0	NA	NA	NA	NA	NA	NA	PRJNA595978	Venezuela
B12153	SRR10461129	1	0	0	NA	NA	NA	NA	NA	NA	PRJNA595978	Venezuela
B12150	SRR10461130	1	0	0	NA	NA	NA	NA	NA	NA	PRJNA595978	Venezuela
B12148	SRR10461131	1	0	0	NA	NA	NA	NA	NA	NA	PRJNA595978	Venezuela
B12146	SRR10461132	1	0	0	NA	NA	NA	NA	NA	NA	PRJNA595978	Venezuela
B12144	SRR10461133	1	0	1	NA	NA	NA	NA	NA	NA	PRJNA595978	Venezuela
B12142	SRR10461134	1	0	1	NA	NA	NA	NA	NA	NA	PRJNA595978	Venezuela
B12138	SRR10461135	1	0	1	NA	NA	NA	NA	NA	NA	PRJNA595978	Venezuela
B12137	SRR10461136	1	0	1	NA	NA	NA	NA	NA	NA	PRJNA595978	Venezuela
B12136	SRR10461137	1	0	1	NA	NA	NA	NA	NA	NA	PRJNA595978	Venezuela
B16424	SRR10461138	1	0	0	NA	NA	NA	NA	NA	NA	PRJNA595978	Kenya
B16422	SRR10461139	1	1	0	NA	NA	NA	NA	NA	NA	PRJNA595978	Kenya
B16421	SRR10461140	1	1	0	NA	NA	NA	NA	NA	NA	PRJNA595978	Kenya
B16419	SRR10461141	1	0	0	NA	NA	NA	NA	NA	NA	PRJNA595978	Kenya
B16417	SRR10461142	1	0	0	NA	NA	NA	NA	NA	NA	PRJNA595978	Kenya
B16415	SRR10461143	1	0	0	NA	NA	NA	NA	NA	NA	PRJNA595978	Kenya
B16410	SRR10461144	1	0	0	NA	NA	NA	NA	NA	NA	PRJNA595978	Kenya
B16406	SRR10461145	1	0	1	NA	NA	NA	NA	NA	NA	PRJNA595978	Kenya
B16404	SRR10461146	1	0	1	NA	NA	NA	NA	NA	NA	PRJNA595978	Kenya
B14308	SRR10461147	0	0	0	NA	NA	NA	NA	NA	NA	PRJNA595978	United States
B14189	SRR10461148	1	0	0	NA	NA	NA	NA	NA	NA	PRJNA595978	United Arab Emirates
B14165	SRR10461149	1	0	0	NA	NA	NA	NA	NA	NA	PRJNA595978	Saudi Arabia
B14156	SRR10461150	1	0	0	NA	NA	NA	NA	NA	NA	PRJNA595978	United Arab Emirates
B14147	SRR10461151	1	0	0	NA	NA	NA	NA	NA	NA	PRJNA595978	Saudi Arabia
B14146	SRR10461152	1	0	0	NA	NA	NA	NA	NA	NA	PRJNA595978	Saudi Arabia
B14126	SRR10461153	1	0	0	NA	NA	NA	NA	NA	NA	PRJNA595978	Saudi Arabia
B14000	SRR10461154	1	1	0	NA	NA	NA	NA	NA	NA	PRJNA595978	United Arab Emirates
B13999	SRR10461155	1	0	0	NA	NA	NA	NA	NA	NA	PRJNA595978	United Arab Emirates
B13917	SRR10461156	1	0	0	NA	NA	NA	NA	NA	NA	PRJNA595978	United Arab Emirates
B13916	SRR10461157	1	1	1	NA	NA	NA	NA	NA	NA	PRJNA595978	United Arab Emirates
B13464	SRR10461158	1	0	0	NA	NA	NA	NA	NA	NA	PRJNA595978	Canada
B13463	SRR10461159	0	0	0	NA	NA	NA	NA	NA	NA	PRJNA595978	Canada
B13282	SRR10461160	1	0	0	NA	NA	NA	NA	NA	NA	PRJNA595978	United States
B13279	SRR10461161	1	1	0	NA	NA	NA	NA	NA	NA	PRJNA595978	United States
B13277	SRR10461162	1	1	0	NA	NA	NA	NA	NA	NA	PRJNA595978	United States
B12135	SRR10461163	1	0	0	NA	NA	NA	NA	NA	NA	PRJNA595978	South Korea
B12134	SRR10461164	1	0	1	NA	NA	NA	NA	NA	NA	PRJNA595978	Venezuela
B12133	SRR10461165	1	0	0	NA	NA	NA	NA	NA	NA	PRJNA595978	South Korea
B12131	SRR10461166	1	0	1	NA	NA	NA	NA	NA	NA	PRJNA595978	Venezuela
B12130	SRR10461167	1	0	0	NA	NA	NA	NA	NA	NA	PRJNA595978	Venezuela
B12125	SRR10461168	1	0	0	NA	NA	NA	NA	NA	NA	PRJNA595978	Venezuela
B12124	SRR10461169	1	0	0	NA	NA	NA	NA	NA	NA	PRJNA595978	Venezuela
B12123	SRR10461170	1	0	0	NA	NA	NA	NA	NA	NA	PRJNA595978	Venezuela
B12122	SRR10461171	1	0	0	NA	NA	NA	NA	NA	NA	PRJNA595978	Venezuela
B12121	SRR10461172	1	0	0	NA	NA	NA	NA	NA	NA	PRJNA595978	Venezuela
B12120	SRR10461173	1	0	0	NA	NA	NA	NA	NA	NA	PRJNA595978	Venezuela
B12119	SRR10461174	1	0	0	NA	NA	NA	NA	NA	NA	PRJNA595978	Venezuela
B12118	SRR10461175	1	0	0	NA	NA	NA	NA	NA	NA	PRJNA595978	Venezuela
B12116	SRR10461176	1	0	0	NA	NA	NA	NA	NA	NA	PRJNA595978	Venezuela
B12114	SRR10461177	1	0	0	NA	NA	NA	NA	NA	NA	PRJNA595978	Venezuela
B12107	SRR10461178	1	1	0	NA	NA	NA	NA	NA	NA	PRJNA595978	Venezuela
B12106	SRR10461179	0	0	0	NA	NA	NA	NA	NA	NA	PRJNA595978	Venezuela
B12104	SRR10461180	1	0	0	NA	NA	NA	NA	NA	NA	PRJNA595978	Panama
B12103	SRR10461181	0	0	0	NA	NA	NA	NA	NA	NA	PRJNA595978	Panama
B12102	SRR10461182	1	0	0	NA	NA	NA	NA	NA	NA	PRJNA595978	Panama
B12101	SRR10461183	0	0	0	NA	NA	NA	NA	NA	NA	PRJNA595978	Panama
B13276	SRR10461184	1	1	0	NA	NA	NA	NA	NA	NA	PRJNA595978	Panama
B13274	SRR10461185	1	1	0	NA	NA	NA	NA	NA	NA	PRJNA595978	Panama
B12802	SRR10461186	1	1	0	NA	NA	NA	NA	NA	NA	PRJNA595978	United States
B12421	SRR10461187	1	0	0	NA	NA	NA	NA	NA	NA	PRJNA595978	United States
B12284	SRR10461188	0	0	0	NA	NA	NA	NA	NA	NA	PRJNA595978	United States
B12279	SRR10461189	0	0	0	NA	NA	NA	NA	NA	NA	PRJNA595978	United States
B12277	SRR10461190	1	0	0	NA	NA	NA	NA	NA	NA	PRJNA595978	Colombia
B12272	SRR10461191	1	0	0	NA	NA	NA	NA	NA	NA	PRJNA595978	Colombia
B12244	SRR10461192	0	0	0	NA	NA	NA	NA	NA	NA	PRJNA595978	Colombia
B12188	SRR10461193	1	0	0	NA	NA	NA	NA	NA	NA	PRJNA595978	Colombia
B12187	SRR10461194	1	0	0	NA	NA	NA	NA	NA	NA	PRJNA595978	Colombia
B12186	SRR10461195	1	0	0	NA	NA	NA	NA	NA	NA	PRJNA595978	Venezuela
B12183	SRR10461196	1	0	1	NA	NA	NA	NA	NA	NA	PRJNA595978	Venezuela
B12182	SRR10461197	1	0	0	NA	NA	NA	NA	NA	NA	PRJNA595978	Venezuela
B12181	SRR10461198	1	0	0	NA	NA	NA	NA	NA	NA	PRJNA595978	Venezuela
B12179	SRR10461199	1	0	0	NA	NA	NA	NA	NA	NA	PRJNA595978	Venezuela
B12178	SRR10461200	1	0	0	NA	NA	NA	NA	NA	NA	PRJNA595978	Venezuela
B12177	SRR10461201	1	0	0	NA	NA	NA	NA	NA	NA	PRJNA595978	Venezuela
B12176	SRR10461202	1	0	0	NA	NA	NA	NA	NA	NA	PRJNA595978	Venezuela
B12175	SRR10461203	1	0	0	NA	NA	NA	NA	NA	NA	PRJNA595978	Venezuela
B12172	SRR10461204	1	0	1	NA	NA	NA	NA	NA	NA	PRJNA595978	Venezuela
B16519	SRR10461205	1	0	0	NA	NA	NA	NA	NA	NA	PRJNA595978	Venezuela
B12171	SRR10461206	1	0	1	NA	NA	NA	NA	NA	NA	PRJNA595978	Venezuela
B16514	SRR10461207	1	0	0	NA	NA	NA	NA	NA	NA	PRJNA595978	Kenya
B16513	SRR10461208	1	1	0	NA	NA	NA	NA	NA	NA	PRJNA595978	Venezuela
B16511	SRR10461209	1	1	0	NA	NA	NA	NA	NA	NA	PRJNA595978	Kenya
B16510	SRR10461210	1	1	1	NA	NA	NA	NA	NA	NA	PRJNA595978	Kenya
B16432	SRR10461211	1	0	0	NA	NA	NA	NA	NA	NA	PRJNA595978	Kenya
B16507	SRR10461212	1	0	0	NA	NA	NA	NA	NA	NA	PRJNA595978	Kenya
B16504	SRR10461213	1	0	0	NA	NA	NA	NA	NA	NA	PRJNA595978	Kenya
B16503	SRR10461214	1	1	0	NA	NA	NA	NA	NA	NA	PRJNA595978	Kenya
B16496	SRR10461215	1	0	0	NA	NA	NA	NA	NA	NA	PRJNA595978	Kenya
B16491	SRR10461216	1	0	0	NA	NA	NA	NA	NA	NA	PRJNA595978	Kenya
B16490	SRR10461217	1	1	0	NA	NA	NA	NA	NA	NA	PRJNA595978	Kenya
B16487	SRR10461218	1	1	0	NA	NA	NA	NA	NA	NA	PRJNA595978	Kenya
B16485	SRR10461219	1	0	0	NA	NA	NA	NA	NA	NA	PRJNA595978	Kenya
B16484	SRR10461220	1	0	1	NA	NA	NA	NA	NA	NA	PRJNA595978	Kenya
B16482	SRR10461221	1	0	0	NA	NA	NA	NA	NA	NA	PRJNA595978	Kenya
B16481	SRR10461222	1	0	0	NA	NA	NA	NA	NA	NA	PRJNA595978	Kenya
B16479	SRR10461223	1	1	0	NA	NA	NA	NA	NA	NA	PRJNA595978	Kenya
B16477	SRR10461224	1	1	0	NA	NA	NA	NA	NA	NA	PRJNA595978	Kenya
B16473	SRR10461225	1	0	0	NA	NA	NA	NA	NA	NA	PRJNA595978	Kenya
B16472	SRR10461226	1	1	0	NA	NA	NA	NA	NA	NA	PRJNA595978	Kenya
B16469	SRR10461227	1	0	0	NA	NA	NA	NA	NA	NA	PRJNA595978	Kenya
B16467	SRR10461228	1	0	0	NA	NA	NA	NA	NA	NA	PRJNA595978	Kenya
B16466	SRR10461229	1	0	0	NA	NA	NA	NA	NA	NA	PRJNA595978	Kenya
B16461	SRR10461230	1	0	0	NA	NA	NA	NA	NA	NA	PRJNA595978	Kenya
B16459	SRR10461231	1	0	0	NA	NA	NA	NA	NA	NA	PRJNA595978	Kenya
B16457	SRR10461232	1	0	0	NA	NA	NA	NA	NA	NA	PRJNA595978	Kenya
B16454	SRR10461233	1	0	0	NA	NA	NA	NA	NA	NA	PRJNA595978	Kenya
B16451	SRR10461234	1	0	0	NA	NA	NA	NA	NA	NA	PRJNA595978	Kenya
B16448	SRR10461235	1	1	1	NA	NA	NA	NA	NA	NA	PRJNA595978	Kenya
B16445	SRR10461236	1	0	0	NA	NA	NA	NA	NA	NA	PRJNA595978	Kenya
B16444	SRR10461237	1	1	1	NA	NA	NA	NA	NA	NA	PRJNA595978	Kenya
B16441	SRR10461238	1	0	0	NA	NA	NA	NA	NA	NA	PRJNA595978	Kenya
B16440	SRR10461239	1	0	1	NA	NA	NA	NA	NA	NA	PRJNA595978	Kenya
B16439	SRR10461240	1	0	0	NA	NA	NA	NA	NA	NA	PRJNA595978	Kenya
B16438	SRR10461241	1	1	0	NA	NA	NA	NA	NA	NA	PRJNA595978	Kenya
B16436	SRR10461242	1	0	0	NA	NA	NA	NA	NA	NA	PRJNA595978	Kenya
B16433	SRR10461243	1	0	0	NA	NA	NA	NA	NA	NA	PRJNA595978	Kenya
B16431	SRR10461244	1	0	0	NA	NA	NA	NA	NA	NA	PRJNA595978	Kenya
B12100	SRR10461246	1	0	0	NA	NA	NA	NA	NA	NA	PRJNA595978	Kenya
B12099	SRR10461247	1	0	0	NA	NA	NA	NA	NA	NA	PRJNA595978	Kenya
B12098	SRR10461248	1	0	0	NA	NA	NA	NA	NA	NA	PRJNA595978	Panama
B12097	SRR10461249	1	0	0	NA	NA	NA	NA	NA	NA	PRJNA595978	Panama
B12096	SRR10461250	1	0	0	NA	NA	NA	NA	NA	NA	PRJNA595978	Panama
B12095	SRR10461251	1	0	0	NA	NA	NA	NA	NA	NA	PRJNA595978	Panama
B12094	SRR10461252	1	0	0	NA	NA	NA	NA	NA	NA	PRJNA595978	Panama
B12037	SRR10461253	0	0	0	NA	NA	NA	NA	NA	NA	PRJNA595978	Panama
B11897	SRR10461254	1	0	0	NA	NA	NA	NA	NA	NA	PRJNA595978	Panama
B11896	SRR10461255	0	0	0	NA	NA	NA	NA	NA	NA	PRJNA595978	Canada
B11895	SRR10461256	1	0	0	NA	NA	NA	NA	NA	NA	PRJNA595978	Israel
B11894	SRR10461257	0	0	0	NA	NA	NA	NA	NA	NA	PRJNA595978	Israel
B11893	SRR10461258	1	0	0	NA	NA	NA	NA	NA	NA	PRJNA595978	Israel
B11892	SRR10461259	1	0	0	NA	NA	NA	NA	NA	NA	PRJNA595978	Israel
B11855	SRR10461260	0	0	0	NA	NA	NA	NA	NA	NA	PRJNA595978	Israel
B11854	SRR10461261	1	0	0	NA	NA	NA	NA	NA	NA	PRJNA595978	Israel
B11809	SRR10461262	1	0	0	NA	NA	NA	NA	NA	NA	PRJNA595978	Colombia
B11808	SRR10461263	0	0	0	NA	NA	NA	NA	NA	NA	PRJNA595978	Colombia
B11796	SRR10461264	1	0	0	NA	NA	NA	NA	NA	NA	PRJNA595978	Colombia
AA-214	SRR10461265	1	0	0	NA	NA	NA	NA	NA	NA	PRJNA595978	Spain
AA-200	SRR10461266	1	0	0	NA	NA	NA	NA	NA	NA	PRJNA595978	Spain
AA-194	SRR10461267	1	0	0	NA	NA	NA	NA	NA	NA	PRJNA595978	Spain
CNRMA17-624	SRR10723347	1	0	0	NA	NA	NA	NA	NA	NA	PRJNA595978	France
CNRMA15-337	SRR10723348	1	0	0	NA	NA	NA	NA	NA	NA	PRJNA595978	France
B8441	SRR10851769	0	0	0	NA	NA	NA	NA	NA	NA	PRJNA595978	Pakistan
B16401	SRR10852068	1	0	0	NA	NA	NA	NA	NA	NA	PRJNA595978	Kenya
B11096	SRR3883426	1	0	0	NA	NA	NA	NA	NA	NA	PRJNA328792	Pakistan
B11097	SRR3883427	1	0	0	NA	NA	NA	NA	NA	NA	PRJNA328792	Pakistan
B11114	SRR3883428	1	0	0	NA	NA	NA	NA	NA	NA	PRJNA328792	Pakistan
B11115	SRR3883429	1	1	0	NA	NA	NA	NA	NA	NA	PRJNA328792	Pakistan
B11116	SRR3883430	1	1	0	NA	NA	NA	NA	NA	NA	PRJNA328792	Pakistan
B11117	SRR3883431	1	1	0	NA	NA	NA	NA	NA	NA	PRJNA328792	Pakistan
B11200	SRR3883434	1	1	0	NA	NA	NA	NA	NA	NA	PRJNA328792	India
B11201	SRR3883435	1	1	0	NA	NA	NA	NA	NA	NA	PRJNA328792	India
B11205	SRR3883436	1	1	0	NA	NA	NA	NA	NA	NA	PRJNA328792	India
B11206	SRR3883437	1	0	NA	1	NA	NA	0	0	NA	PRJNA328792	India
B11098	SRR3883438	1	1	0	NA	NA	NA	NA	NA	NA	PRJNA328792	Pakistan
B11207	SRR3883439	1	0	0	NA	NA	NA	NA	NA	NA	PRJNA328792	India
B11209	SRR3883441	1	1	0	NA	NA	NA	NA	NA	NA	PRJNA328792	India
B11210	SRR3883442	1	1	NA	0	NA	NA	0	0	NA	PRJNA328792	India
B11212	SRR3883443	1	1	0	NA	NA	NA	NA	NA	NA	PRJNA328792	India
B11213	SRR3883444	1	0	0	NA	NA	NA	NA	NA	NA	PRJNA328792	India
B11214	SRR3883445	1	0	0	NA	NA	NA	NA	NA	NA	PRJNA328792	India
B11215	SRR3883446	1	0	0	NA	NA	NA	NA	NA	NA	PRJNA328792	India
B11216	SRR3883447	1	1	0	NA	NA	NA	NA	NA	NA	PRJNA328792	India
B11217	SRR3883448	1	0	0	NA	NA	NA	NA	NA	NA	PRJNA328792	India
B11099	SRR3883449	1	0	0	NA	NA	NA	NA	NA	NA	PRJNA328792	Pakistan
B11218	SRR3883450	1	0	1	NA	NA	NA	NA	NA	NA	PRJNA328792	India
B11220	SRR3883452	0	0	NA	0	NA	NA	0	0	NA	PRJNA328792	Japan
B11221	SRR3883453	1	0	NA	0	NA	NA	0	0	NA	PRJNA328792	South Africa
B11222	SRR3883454	1	0	0	NA	NA	NA	NA	NA	NA	PRJNA328792	South Africa
B11223	SRR3883455	1	0	0	NA	NA	NA	NA	NA	NA	PRJNA328792	South Africa
B11224	SRR3883456	1	0	0	NA	NA	NA	NA	NA	NA	PRJNA328792	South Africa
B11225	SRR3883457	1	0	0	NA	NA	NA	NA	NA	NA	PRJNA328792	South Africa
B11226	SRR3883458	1	0	0	NA	NA	NA	NA	NA	NA	PRJNA328792	South Africa
B11227	SRR3883459	1	0	NA	1	NA	NA	0	0	NA	PRJNA328792	South Africa
B11101	SRR3883460	1	1	0	NA	NA	NA	NA	NA	NA	PRJNA328792	Pakistan
B11228	SRR3883461	1	0	0	NA	NA	NA	NA	NA	NA	PRJNA328792	South Africa
B11229	SRR3883462	1	0	NA	1	NA	NA	0	0	NA	PRJNA328792	South Africa
B11230	SRR3883463	1	0	0	NA	NA	NA	NA	NA	NA	PRJNA328792	South Africa
B11243	SRR3883464	1	0	NA	1	NA	NA	0	0	NA	PRJNA328792	Venezuela
B11103	SRR3883471	1	0	0	NA	NA	NA	NA	NA	NA	PRJNA328792	Pakistan
B11105	SRR3883472	1	0	0	NA	NA	NA	NA	NA	NA	PRJNA328792	Pakistan
B11112	SRR3883473	1	0	0	NA	NA	NA	NA	NA	NA	PRJNA328792	Pakistan
B11113	SRR3883474	1	1	0	NA	NA	NA	NA	NA	NA	PRJNA328792	Pakistan
B12301	SRR7140001	0	0	0	0	0	0	0	0	NA	PRJNA470683	Colombia
B11800	SRR7140002	0	0	0	0	0	0	0	0	NA	PRJNA470683	Colombia
B12302	SRR7140003	0	0	0	0	0	0	0	0	NA	PRJNA470683	Colombia
B11799	SRR7140004	0	0	0	0	0	0	0	0	NA	PRJNA470683	Colombia
B12317	SRR7140005	0	1	0	0	0	1	0	0	NA	PRJNA470683	Colombia
B12294	SRR7140006	1	0	0	0	0	1	0	0	NA	PRJNA470683	Colombia
B12310	SRR7140007	0	0	0	0	0	0	0	0	NA	PRJNA470683	Colombia
B11777	SRR7140008	0	1	0	0	0	0	0	0	NA	PRJNA470683	Colombia
B11852	SRR7140009	1	0	0	0	0	1	0	0	NA	PRJNA470683	Colombia
B12299	SRR7140010	0	0	0	0	0	1	0	0	NA	PRJNA470683	Colombia
B12338	SRR7140011	0	1	0	0	0	0	0	0	NA	PRJNA470683	Colombia
B11787	SRR7140012	0	0	0	0	0	0	0	0	NA	PRJNA470683	Colombia
B12306	SRR7140013	0	0	0	0	0	0	0	0	NA	PRJNA470683	Colombia
B12323	SRR7140014	0	1	0	0	0	0	0	0	NA	PRJNA470683	Colombia
B11797	SRR7140015	0	0	0	0	0	0	0	0	NA	PRJNA470683	Colombia
B11806	SRR7140016	0	0	0	0	0	0	0	0	NA	PRJNA470683	Colombia
B12291	SRR7140017	0	0	0	0	0	1	0	0	NA	PRJNA470683	Colombia
B12342	SRR7140018	0	1	0	0	0	0	0	0	NA	PRJNA470683	Colombia
B12332	SRR7140019	0	1	0	0	0	0	0	0	NA	PRJNA470683	Colombia
B12311	SRR7140020	0	0	0	0	0	1	0	0	NA	PRJNA470683	Colombia
B11785	SRR7140021	0	1	0	0	0	0	0	0	NA	PRJNA470683	Colombia
B12305	SRR7140022	0	0	0	0	0	0	0	0	NA	PRJNA470683	Colombia
B12327	SRR7140023	0	0	0	0	0	0	0	0	NA	PRJNA470683	Colombia
B12309	SRR7140024	0	0	0	0	0	0	0	0	NA	PRJNA470683	Colombia
B12295	SRR7140025	1	0	0	0	0	1	0	0	NA	PRJNA470683	Colombia
B12331	SRR7140026	0	1	0	0	0	0	0	0	NA	PRJNA470683	Colombia
B12328	SRR7140027	0	1	0	0	0	0	0	0	NA	PRJNA470683	Colombia
B12336	SRR7140028	0	1	0	0	0	0	0	0	NA	PRJNA470683	Colombia
B11790	SRR7140029	1	0	0	0	0	0	0	0	NA	PRJNA470683	Colombia
B12303	SRR7140030	0	0	0	0	0	1	0	0	NA	PRJNA470683	Colombia
B11780	SRR7140031	0	1	0	0	0	0	0	0	NA	PRJNA470683	Colombia
B12293	SRR7140032	1	0	0	0	0	1	0	0	NA	PRJNA470683	Colombia
B11781	SRR7140033	0	0	0	0	0	0	0	0	NA	PRJNA470683	Colombia
B12333	SRR7140034	0	1	0	0	0	0	0	0	NA	PRJNA470683	Colombia
B12316	SRR7140035	0	0	0	0	0	0	0	0	NA	PRJNA470683	Colombia
B11778	SRR7140036	0	1	0	0	0	0	1	0	NA	PRJNA470683	Colombia
B12329	SRR7140037	0	1	0	0	0	0	0	0	NA	PRJNA470683	Colombia
B12296	SRR7140038	0	0	0	0	0	0	0	0	NA	PRJNA470683	Colombia
B11850	SRR7140039	0	0	0	0	0	1	0	0	NA	PRJNA470683	Colombia
B11851	SRR7140040	1	0	0	0	0	1	0	0	NA	PRJNA470683	Colombia
B11788	SRR7140041	1	0	0	1	0	1	0	0	NA	PRJNA470683	Colombia
B12290	SRR7140042	0	0	0	0	0	0	0	0	NA	PRJNA470683	Colombia
B12298	SRR7140043	0	0	0	0	0	1	0	0	NA	PRJNA470683	Colombia
B12304	SRR7140044	0	0	0	0	0	0	0	0	NA	PRJNA470683	Colombia
B11849	SRR7140045	0	0	0	0	0	0	0	0	NA	PRJNA470683	Colombia
B12325	SRR7140046	0	1	0	0	0	0	0	0	NA	PRJNA470683	Colombia
B12287	SRR7140047	0	0	0	0	0	0	0	0	NA	PRJNA470683	Colombia
B12335	SRR7140048	0	1	0	0	0	0	0	0	NA	PRJNA470683	Colombia
B12324	SRR7140049	0	0	0	0	0	0	0	0	NA	PRJNA470683	Colombia
B12326	SRR7140050	0	1	0	0	0	0	0	0	NA	PRJNA470683	Colombia
B12337	SRR7140051	0	1	0	0	0	0	0	0	NA	PRJNA470683	Colombia
B12307	SRR7140052	0	0	0	0	0	0	0	0	NA	PRJNA470683	Colombia
B12318	SRR7140053	0	0	0	0	0	1	0	0	NA	PRJNA470683	Colombia
B11856	SRR7140054	0	0	0	0	0	1	0	0	NA	PRJNA470683	Colombia
B11794	SRR7140055	0	0	0	0	0	1	0	0	NA	PRJNA470683	Colombia
B11783	SRR7140056	0	0	0	0	0	0	0	0	NA	PRJNA470683	Colombia
B11779	SRR7140057	0	0	0	0	0	0	0	0	NA	PRJNA470683	Colombia
B12292	SRR7140058	1	0	0	0	0	0	0	0	NA	PRJNA470683	Colombia
B12289	SRR7140059	0	0	0	0	0	1	0	0	NA	PRJNA470683	Colombia
B12321	SRR7140060	0	0	0	0	0	0	0	0	NA	PRJNA470683	Colombia
B12308	SRR7140061	0	0	0	0	0	0	0	0	NA	PRJNA470683	Colombia
B11795	SRR7140062	0	0	0	0	0	1	0	0	NA	PRJNA470683	Colombia
B12314	SRR7140063	0	0	0	0	0	0	0	0	NA	PRJNA470683	Colombia
B11846	SRR7140064	1	0	0	0	0	1	0	0	NA	PRJNA470683	Colombia
B11848	SRR7140065	0	1	0	0	0	1	0	0	NA	PRJNA470683	Colombia
B11847	SRR7140066	0	1	0	0	0	1	0	0	NA	PRJNA470683	Colombia
B11782	SRR7140067	0	1	0	0	0	0	0	0	NA	PRJNA470683	Colombia
B12312	SRR7140068	0	0	0	0	0	0	0	0	NA	PRJNA470683	Colombia
B12300	SRR7140069	0	0	0	0	0	0	0	0	NA	PRJNA470683	Colombia
B11791	SRR7140070	0	0	0	0	0	1	0	0	NA	PRJNA470683	Colombia
B11793	SRR7140071	0	0	0	0	0	0	0	0	NA	PRJNA470683	Colombia
B12322	SRR7140072	0	0	0	0	0	0	0	0	NA	PRJNA470683	Colombia
B12330	SRR7140073	0	1	0	0	0	0	0	0	NA	PRJNA470683	Colombia
B12297	SRR7140074	0	0	0	0	0	0	0	0	NA	PRJNA470683	Colombia
B11805	SRR7140075	0	1	0	0	0	0	0	0	NA	PRJNA470683	Colombia
B12315	SRR7140076	0	0	0	0	0	0	0	0	NA	PRJNA470683	Colombia
B11802	SRR7140077	0	0	0	0	0	0	0	0	NA	PRJNA470683	Colombia
B11844	SRR7140078	0	1	0	0	0	1	0	0	NA	PRJNA470683	Colombia
B12320	SRR7140079	0	1	0	0	0	0	0	0	NA	PRJNA470683	Colombia
B11807	SRR7140080	1	0	0	0	0	0	0	0	NA	PRJNA470683	Colombia
B12319	SRR7140081	0	1	0	0	0	0	0	0	NA	PRJNA470683	Colombia
B11789	SRR7140082	0	0	0	0	0	1	0	0	NA	PRJNA470683	Colombia
SRR7657927	SRR7657927	1	0	0	NA	NA	NA	NA	NA	NA	PRJNA485022	Australia
B12553	SRR7909133	1	1	0	NA	NA	NA	NA	NA	NA	PRJNA493622	USA
B12734	SRR7909134	1	1	0	NA	NA	NA	NA	NA	NA	PRJNA493622	USA
B11858	SRR7909137	1	0	0	NA	NA	NA	NA	NA	NA	PRJNA493622	USA
B12359	SRR7909144	1	0	0	NA	NA	NA	NA	NA	NA	PRJNA493622	USA
B12536	SRR7909146	1	0	0	NA	NA	NA	NA	NA	NA	PRJNA493622	USA
B12044	SRR7909147	1	1	0	NA	NA	NA	NA	NA	NA	PRJNA493622	USA
B12045	SRR7909162	1	0	0	NA	NA	NA	NA	NA	NA	PRJNA493622	USA
B12749	SRR7909166	1	0	0	NA	NA	NA	NA	NA	NA	PRJNA493622	USA
B12423	SRR7909176	1	1	0	NA	NA	NA	NA	NA	NA	PRJNA493622	USA
B12554	SRR7909177	1	1	0	NA	NA	NA	NA	NA	NA	PRJNA493622	USA
B12555	SRR7909183	1	0	0	NA	NA	NA	NA	NA	NA	PRJNA493622	USA
B12043	SRR7909185	0	0	0	NA	NA	NA	NA	NA	NA	PRJNA493622	USA
B12943	SRR7909187	1	0	0	NA	NA	NA	NA	NA	NA	PRJNA493622	USA
B12552	SRR7909192	1	0	0	NA	NA	NA	NA	NA	NA	PRJNA493622	USA
B12672	SRR7909199	1	0	0	NA	NA	NA	NA	NA	NA	PRJNA493622	USA
B12041	SRR7909203	1	1	0	NA	NA	NA	NA	NA	NA	PRJNA493622	USA
B12975	SRR7909208	1	1	0	NA	NA	NA	NA	NA	NA	PRJNA493622	USA
B11843	SRR7909220	0	0	0	NA	NA	NA	NA	NA	NA	PRJNA493622	USA
B12388	SRR7909221	0	0	0	NA	NA	NA	NA	NA	NA	PRJNA493622	USA
B12357	SRR7909232	1	0	0	NA	NA	NA	NA	NA	NA	PRJNA493622	USA
B12550	SRR7909237	1	1	0	NA	NA	NA	NA	NA	NA	PRJNA493622	USA
B13343	SRR7909249	1	1	0	NA	NA	NA	NA	NA	NA	PRJNA493622	USA
B12607	SRR7909259	1	1	0	NA	NA	NA	NA	NA	NA	PRJNA493622	USA
B12830	SRR7909285	1	0	0	NA	NA	NA	NA	NA	NA	PRJNA493622	USA
B12042	SRR7909288	1	0	0	NA	NA	NA	NA	NA	NA	PRJNA493622	USA
B12874	SRR7909293	0	0	0	NA	NA	NA	NA	NA	NA	PRJNA493622	USA
B12489	SRR7909302	1	0	0	NA	NA	NA	NA	NA	NA	PRJNA493622	USA
B12576	SRR7909321	1	0	0	NA	NA	NA	NA	NA	NA	PRJNA493622	USA
B12807	SRR7909339	1	0	0	NA	NA	NA	NA	NA	NA	PRJNA493622	USA
B12735	SRR7909340	1	1	0	NA	NA	NA	NA	NA	NA	PRJNA493622	USA
B13696	SRR7909346	1	0	1	NA	NA	NA	NA	NA	NA	PRJNA493622	USA
B12081	SRR7909356	0	0	0	NA	NA	NA	NA	NA	NA	PRJNA493622	USA
B12938	SRR7909357	0	0	0	NA	NA	NA	NA	NA	NA	PRJNA493622	USA
B12631	SRR7909359	1	0	0	NA	NA	NA	NA	NA	NA	PRJNA493622	USA
B12531	SRR7909371	1	0	0	NA	NA	NA	NA	NA	NA	PRJNA493622	USA
B11810	SRR7909374	1	0	0	NA	NA	NA	NA	NA	NA	PRJNA493622	USA
B12837	SRR7909379	1	1	0	NA	NA	NA	NA	NA	NA	PRJNA493622	USA
B13520	SRR7909394	1	0	0	NA	NA	NA	NA	NA	NA	PRJNA493622	USA
B12491	SRR7909396	1	0	0	NA	NA	NA	NA	NA	NA	PRJNA493622	USA
B11878	SRR7909398	1	1	0	NA	NA	NA	NA	NA	NA	PRJNA493622	USA
B12551	SRR7909399	1	0	0	NA	NA	NA	NA	NA	NA	PRJNA493622	USA
B12406	SRR7909405	0	0	0	NA	NA	NA	NA	NA	NA	PRJNA493622	USA
B12779	SRR7909420	1	0	1	NA	NA	NA	NA	NA	NA	PRJNA493622	USA
B12667	SRR7909421	1	1	0	NA	NA	NA	NA	NA	NA	PRJNA493622	USA
